# Supplementary material for: Exploring Molecular and Genetic Differences in Angelica biserrata Roots Under Environmental Changes
Source: Int J Mol Sci. 2025 Apr 20;26(8):3894. doi: 10.3390/ijms26083894 (PMC12027792; doi:10.3390/ijms26083894)
Supplement: Supplementary file 1 [file ijms-26-03894-s001.zip]

Archive with 1 entries (1 files):
- ijms-3517075-supplementary.pdf
